# Supplementary material for: Cyclophosphazene Intrinsically Derived Heteroatom (S, N, P, O)-Doped Carbon Nanoplates for Ultrasensitive Monitoring of Dopamine from Chicken Samples
Source: Biosensors (Basel). 2022 Dec 1;12(12):1106. doi: 10.3390/bios12121106 (PMC9776138; doi:10.3390/bios12121106)
Supplement: Supplementary file 1 [file biosensors-12-01106-s001.zip]

Archive with 1 entries (1 files):
- biosensors-1973839-supplementary.pdf
